# Supplementary material for: CRISP: a correlation-filtered recursive feature elimination and integration of SMOTE pipeline for gait-based Parkinson’s disease screening
Source: Front Comput Neurosci. 2025 Oct 10;19:1660963. doi: 10.3389/fncom.2025.1660963 (PMC12549659; doi:10.3389/fncom.2025.1660963)
Supplement: Supplementary file 1 [file Data_Sheet_1.zip]

Archive with 26 entries (20 files):
- confusion_matrices/
- confusion_matrices/dt/
- confusion_matrices/dt/dt_overall_confusion_matrices_row.pdf
- confusion_matrices/dt/dt_overall_confusion_matrices_row.png
- confusion_matrices/dt/dt_subjectwise_confusion_matrices_row.pdf
- confusion_matrices/dt/dt_subjectwise_confusion_matrices_row.png
- confusion_matrices/gb/
- confusion_matrices/gb/gb_overall_confusion_matrices_row.pdf
- confusion_matrices/gb/gb_overall_confusion_matrices_row.png
- confusion_matrices/gb/gb_subjectwise_confusion_matrices_row.pdf
- confusion_matrices/gb/gb_subjectwise_confusion_matrices_row.png
- confusion_matrices/knn/
- confusion_matrices/knn/knn_overall_confusion_matrices_row.pdf
- confusion_matrices/knn/knn_overall_confusion_matrices_row.png
- confusion_matrices/knn/knn_subjectwise_confusion_matrices_row.pdf
- confusion_matrices/knn/knn_subjectwise_confusion_matrices_row.png
- confusion_matrices/rf/
- confusion_matrices/rf/rf_overall_confusion_matrices_row.pdf
- confusion_matrices/rf/rf_overall_confusion_matrices_row.png
- confusion_matrices/rf/rf_subjectwise_confusion_matrices_row.pdf
- confusion_matrices/rf/rf_subjectwise_confusion_matrices_row.png
- confusion_matrices/xgb/
- confusion_matrices/xgb/xgb_overall_confusion_matrices_row.pdf
- confusion_matrices/xgb/xgb_overall_confusion_matrices_row.png
- confusion_matrices/xgb/xgb_subjectwise_confusion_matrices_row.pdf
- confusion_matrices/xgb/xgb_subjectwise_confusion_matrices_row.png
